# Supplementary material for: Selective internal radiation with Y-90 resin microspheres (SIRT) for liver metastases of gastro-intestinal stromal tumors (GIST) resistant to tyrosine kinase inhibitor (TKI) therapy
Source: Br J Cancer. 2025 Mar 5;132(8):716–24. doi: 10.1038/s41416-025-02952-3 (PMC11997030; doi:10.1038/s41416-025-02952-3)
Supplement: Supplementary file 1 — Supplemental Table 1 [file 41416_2025_2952_MOESM1_ESM.xlsx]

## Sheet: GIST
SIRT ID	Name	Vorname	DOB	DATE SIRT	DATE Kontakt	Invertall in "m"	Invertall in "y"	Status
1	Bordel	Doreen	1976-01-26	2008-02-20	2015-05-08	86	7.16667	1				0= lebend
5	Löcherbach	Margarete	1956-09-18	2008-07-08	2010-02-02	18	1.5	1				1=tot
16	Krause	Bernhard	1937-06-14	2009-07-23	2012-11-17	39	3.25	1				2=lost to follow up
17	Hübenthal	Axel	1955-07-24	2009-07-23	2011-04-12	20	1.66667	1
19	Braun	Wolfgang	1955-06-02	2009-09-24	2011-01-06	15	1.25	1
23	Nikolaus	Siegbert	1962-02-01	2010-01-21	2019-02-28	109	9.08333	0
41	Kreiter	Marianne	1935-02-05	2010-11-30	2011-03-22	3	0.25	1
68	Hengen	Gaston Jean Pierre	1953-02-28	2012-01-03	2014-01-21	24	2	2
69	Illing	Volker	1939-07-21	2012-01-03	2015-01-25	36	3	1
89	Knigge	Helga	1939-12-04	2013-04-23	2015-08-15	27	2.25	1
108	Huschke	Thomas	1960-12-15	2014-03-05	2015-04-13	13	1.08333	1
110	Willig	Klaus	1943-01-12	2014-04-08	2015-03-31	11	0.916667	1
124	Janott,	Rosa	1963-12-03	2014-10-30	2015-07-31	9	0.75	1
126	Sandri	Sigfried	1942-06-21	2014-12-03	2015-12-29	12	1	1
133	Rossel	Irina	1965-04-10	2015-09-16	2019-06-01	44	3.66667	0
136	Poss	Dagmar	1964-12-16	2015-11-26	2017-05-17	17	1.41667	1
138	Fuchs,	Gisela	1940-06-28	2015-12-16	2019-02-18	38	3.16667	0
141	Witteyer	Frank	1967-11-10	2016-03-10	2017-05-09	13	1.08333	1
143	Funk	Brigitte	1942-02-07	2016-06-16	2018-05-03	22	1.83333	1
144	Kluba	Eugen	1953-02-12	2016-08-04	2019-06-06	34	2.83333	0
145	Pessel,	Lutz	1942-10-31	2016-09-01	2019-01-01	28	2.33333	0
150	Hoffmann	Franka	1980-04-25	2017-04-27	2019-07-01	26	2.16667	0
151	Müller	Christof	1961-03-27	2017-11-15	2018-11-28	12	1	1
153	Lerch	Katja	1967-02-12	2018-01-11	2019-06-28	17	1.41667	0
160	Schellenberg	Janina	2001-03-10	2019-01-16	2019-06-28	5	0.416667	0

## Sheet: mRECIST
SIRT ID	Name	Vorname	DOB	DATE SIRT	Date Baseline	Baseline 1	Baseline 2	Sum Baseline	Date 1	Lesion 1	Lesion 2	Sum 1	Date 2	Lesion 1	Lesion 2	Sum 2	Date 3	Lesion 1	Lesion 2	Sum 3	Date 4	Lesion 1	Lesion 2	Sum 4	Date 5	Lesion 1	Lesion 2	Sum 5
1	Bordel	Doreen	1976-01-26	2008-02-20	2008-02-06								2008-06-17	0	0		2009-08-04	42	16		2009-11-03	53	23		2010-11-16		42
5	Löcherbach	Margarete	1956-09-18	2008-07-08	2008-07-07	80	20		2008-09-10	57	0		2008-12-23	42	0		2009-04-29	34	0		2009-09-08	New Lesions			2008-12-23	42	0
16	Krause	Bernhard	1937-06-14	2009-07-23
17	Hübenthal	Axel	1955-07-24	2009-07-23
19	Braun	Wolfgang	1955-06-02	2009-09-24
23	Nikolaus	Siegbert	1962-02-01	2010-01-21
41	Kreiter	Marianne	1935-02-05	2010-11-30
68	Hengen	Gaston Jean Pierre	1953-02-28	2012-01-03
69	Illing	Volker	1939-07-21	2012-01-03
89	Knigge	Helga	1939-12-04	2013-04-23
108	Huschke	Thomas	1960-12-15	2014-03-05
110	Willig	Klaus	1943-01-12	2014-04-08
124	Janott,	Rosa	1963-12-03	2014-10-30
126	Sandri	Sigfried	1942-06-21	2014-12-03
133	Rossel	Irina	1965-04-10	2015-09-16
136	Poss	Dagmar	1964-12-16	2015-11-26
138	Fuchs,	Gisela	1940-06-28	2015-12-16
141	Witteyer	Frank	1967-11-10	2016-03-10
143	Funk	Brigitte	1942-02-07	2016-06-16
144	Kluba	Eugen	1953-02-12	2016-08-04
145	Pessel,	Lutz	1942-10-31	2016-09-01
150	Hoffmann	Franka	1980-04-25	2017-04-27
151	Müller	Christof	1961-03-27	2017-11-15
153	Lerch	Katja	1967-02-12	2018-01-11
160	Schellenberg	Janina	2001-03-10	2019-01-16

## Sheet: SIRT
	Supplementale table 1
					Dose of Y-90 SIR spheres administered
	GIST-ID	Gender	age at SIRT		Activity RLL (GBq)	Activity LLL (GBq)	Activity total (GBq)
	449	f	22		1.88	none	1.88
	851	f	43		1.4	1.1	2.5
	257	m	39		1.2	0.6	1.8
	477	m	43		1.3	0.6	1.9
	495	m	55		0.95	none	0.95
	913	m	53		1.8	0.9	2.7
	776	f	39		1.1	1	2.1
	191	f	69		0.9	0.2	1.1
	705	m	68		1.4	0.7	2.1
	719	f	72		0.98	0.6	1.58
	869	m	70		none	1.6	1.6
	309	m	49		1.1	none	1.1
	801	f	67		1.3	0.6	1.9
	292	f	63		1.5	0.5	2
	185	m	65		0.95	0.45	1.4
	273	f	49		0.75	0.65	1.4
	203	m	48		1	0.35	1.35
	286	m	42		1.2	0.8	2
	261	f	42		0.7	0.6	1.3
	537	m	65		1.3	0.6	1.9
	766	f	46		1.1	0.7	1.8
	573	m	68		0.7	0.6	1.3
	790	f	46		1.1	0.8	1.9
	892	f	36		0.9	0.45	1.35
	922	f	17		1.5	0.5	2
	1007	f	57		1	0.8	1.8
				Mean	1.16	0.68	1.71
