# Supplementary material for: Selective internal radiation with Y-90 resin microspheres (SIRT) for liver metastases of gastro-intestinal stromal tumors (GIST) resistant to tyrosine kinase inhibitor (TKI) therapy
Source: Br J Cancer. 2025 Mar 5;132(8):716–24. doi: 10.1038/s41416-025-02952-3 (PMC11997030; doi:10.1038/s41416-025-02952-3)
Supplement: Supplementary file 2 — Supplemental Table 1 [file 41416_2025_2952_MOESM2_ESM.xlsx]

## Sheet: Tabelle1
SIRT	ASAT (-37U/l)			ALAT (-35U/L)			AP (-126U/l)			GGT (-55U/l)			Bili (-1.2mg/gl)			INR (-1.2)			Crea (-1.1mg/dl)
ID	Pre	Post	CTCAE	Pre	Post	CTCAE	Pre	Post	CTCAE	Pre	Post	CTCAE	Pre	Post	CTCAE	Pre	Post	CTCAE	Pre	Post	CTCAE
1	19	63	2	22	60	1	70	91	1	23	100	2	0.23	1	3	0.95	2025-03-01	0	0.75	0.9	1
5	21	23	1	28	24	0	46	54	1	30	42	1	0.29	0.43	1	0.94	0.97	0	0.65	0.78	1
16	58	39	0	46	32	0	343	282	0	346	300	0	1946-01-01	0.75	0	2025-02-01	2025-04-01	0	0.99	0.9	0
17	31	51	1	28	53	1	88	117	0	18	53	1	0.52	0.49	0	0.94	n/a	n/a	0.86	0.79	0
19	21	25	1	18	21	1	45	54	1	24	28	1	0.5	0.89	1	0.96	0.97	0	2025-02-01	2025-02-01	0
23	23	32	1	22	27	1	53	26	0	22	64	2	0.98	0.42	0	0.9	0.91	0	0.85	2025-05-01	1
41	44	15	0	53	33	0	157	120	0	169	201	1	0.28	0.44	1	0.97	0.93	0	1972-01-01	2026-01-01	0
68	21	20	0	22	19	0	64	55	0	74	42	0	0.39	0.5	1	0.92	n/a	n/a	0.76	0.8	1
69	26	51	1	32	78	1	77	122	1	71	160	1	0.68	2025-01-01	1	0.98	n/a	n/a	2025-05-01	0.95	0
89	15	n/a	n/a	15	7	0	83	81	0	43	38	0	0.42	0.4	0	0.99	n/a	n/a	0.87	0.8	0
108	56	64	0	94	49	0	299	230	0	281	335	0	2022-01-01	1946-01-01	0	2025-03-01	2025-08-01	0	2025-01-01	0.96	0
110	73	79	0	102	53	0	267	316	1	1340	1478	0	0.92	2025-02-01	1	0.99	2025-08-01	0	0.71	0.8	1
124	27	22	0	26	29	1	118	122	1	78	107	0	0.55	0.6	1	2025-01-01	0.9	0	0.69	0.56	0
126	27	46	1	26	34	1	104	146	1	46	168	2	0.4	0.59	1	2025-01-01	n/a	n/a	1955-01-01	-	n/a
133	25	75	1	135	67	0	104	259	1	121	405	2	0.49	0.72	1	0.96	n/a	n/a	0.64	0.6	0
136	52	21	0	39	21	0	228	106	0	229	158	0	0.66	0.65	0	2025-02-01	0.98	0	0.79	0.72	0
138	16	31	1	25	36	1	67	74	1	16	37	1	0.69	0.65	0	0.97	n/a	n/a	0.57	0.62	1
141	20	39	1	36	28	0	66	76	1	38	62	1	0.51	0.6	1	0.98	n/a	n/a	0.76	0.74	0
143	31	32	1	19	34	1	68	82	1	31	108	2	0.65	0.72	1	1	n/a	n/a	0.85	0.94	1
145	52	23	0	86	46	0	278	87	0	87	60	0	2028-01-01	0.35	0	2025-06-01	2025-06-01	0	2025-11-01	1	0
150	25	42	1	38	30	0	89	85	0	34	33	0	0.44	0.32	0	0.9	n/a	n/a	0.6	0.67	1
151	17	18	1	20	26	1	104	88	0	26	44	1	0.71	0.5	0	2015-01-01	n/a	n/a	0.86	0.81	0
153	29	48	1	27	52	1	214	319	1	146	233	0	0.3	0.35	1	2025-03-01	2025-02-01	0	0.42	0.51	1
160	17	37	1	16	39	1	61	53	0	14	19	1	0.48	2027-01-01	2	2025-01-01	2025-07-01	0	0.82	0.68	0
